# Supplementary material for: EXpert consensus On Diaphragm UltraSonography in the critically ill (EXODUS): a Delphi consensus statement on the measurement of diaphragm ultrasound-derived parameters in a critical care setting
Source: Crit Care. 2022 Apr 8;26:99. doi: 10.1186/s13054-022-03975-5 (PMC8991486; doi:10.1186/s13054-022-03975-5)
Supplement: Supplementary file 1 — Additional file 1. Consensus round 1. [file 13054_2022_3975_MOESM1_ESM.xlsx]

## Sheet: Summary
Colour Code
	Consensus
	Question directed to gather arguments
	No consensus
	Question
Anatomy
1	Is the thickness constant throughout the entire zone of apposition when assessed by ultrasound ?
2	A hyperechoic muscle has a significant meaning:
3	Is it possible to define ultrasound cutoffs for dysfunction of the diaphragm?
4	Based on which ultrasound parameter(s) is it possible to define dysfunction?
5	What percentage of thickening would you consider as cut-off for dysfunction during normal breathing ?
6	What percentage of thickening would you consider as cut-off for dysfunction during maximum effort ?
7	Which range of excursion would you consider as cutoff for dysfunction during normal breathing ?
8	Which range of excursion would you consider as cutoff for dysfunction during maximum effort ?
9	If you agree, are there any factors that could influence the above mentioned cut-offs?
10	Is it possible to define ultrasound cut-offs for hypertrophy of the diaphragm?
11	Is it possible to define ultrasound cut-offs for atrophy of the diaphragm?
12	If you agree, what numerical value would you regard as a relevant cut-off for relative hypertrophy in percent and/or mm (as increases from baseline)?
13	If you agree, what numerical value would you regard as relevant cut-off for atrophy in percent and/or mm (as decreases from baseline)?
14	Are there patient groups that are harder to measure?
Transducer settings
1	Is there an optimal transducer for thickness measurements?
2	Is there an optimal frequency for thickness measurements?
3	There is an optimal depth for thickness measurements:
4	What is the optimal depth for thickness measurements?
5	There is an optimal gain setting for thickness measurements:
6	How do you choose the optimal gain setting?
7	What are your personal settings of preference for thickness measurements and does your machine have presettings ?
8	Is there an optimal transducer for excursion measurements?
9	Is there an optimal frequency for excursion measurements?
10	There is an optimal depth for excursion measurements:
11	How do you determine this optimal depth?
12	What is the optimal depth for excursion measurements?
13	There is an optimal gain setting for excursion measurements:
14	The optimal gain setting is:
15	What are your personal settings of preference for excursion measurements:
Technique
1	In which mode are thickness measurements best performed?
2	Where should the transducer be placed?
3	How should the transducer be positioned in regard to the chest wall ?
4	How should the transducer be positioned in regard to intercostal space?
5	Where should the calipers be placed when measuring thickness in relation to the pleural and peritoneal line?
6	Taking measurements on both sides of the patient is always necessary:
7	What are situations in which both sides should be assessed?
8	When should “relaxed state” thickness be measured?
9	When should “contracted state” thickness be measured?
10	Is there a breathing pattern that is most suitable for making thickening measurements?
11	In which mode are excursion measurements best performed?
12	Where should the transducer be positioned?
13	How should the transducer be positioned?
14	The agreement between diaphragmatic and subdiaphragmatic organ displacement (e.g. movement of liver, spleen, etc.) is high enough to use either if necessary:
15	Is there a breathing pattern that is most suitable for making excursion measurements?
Ventilator
1	Does pressure support ventilation impact diaphragm thickness end expiration?
2	Does pressure support ventilation impact diaphragm thickness end inspiration ?
3	Does controlled ventilation impact thickness of the diaphragm?
4	Does PEEP influence impact thickness of the diaphragm?
5	Does pressure support ventilation impact thickening of the diaphragm?
6	Does controlled ventilation impact thickening of the diaphragm?
7	Does PEEP impact thickening of the diaphragm?
8	Does pressure support ventilation impact excursion of the diaphragm?
9	Does controlled ventilation impact excursion of the diaphragm?
10	Does PEEP impact excursion of the diaphragm?
Learning and Expertise
1	Thickness imaging of the diaphragm is an easy skill and has a steep learning curve:
2	How many patients need to be examined until general expertise is reached to make reproducible thickness images?
3	How many of these should be supervised?
4	How many patients need to be examined until thickness can be used to guide clinical practice?
5	How many of these should be supervised?
6	Excursion imaging of the diaphragm is an easy skill and has a steep learning curve:
7	How many patients need to be examined until general expertise is reached to make reproducible excursion images?
8	How many of these should be supervised?
9	How many patients need to be examined until excursion can be used to guide clinical practice?
10	How many of these should be supervised?
11	What should a teaching program for competency/expertise include?
Daily practice
1	Is diaphragm excursion a valuable skill for daily practice?
2	In which patients, setting and to which end is it valuable?
3	Is the ability to perform excursion measurements a basic ultrasonographic skill that should be required for any intensivist?
4	Is diaphragm thickness a valuable skill for daily practice?
5	In which patients, setting and to which end is it valuable?
6	Is the ability to perform thickness measurements a basic ultrasonographic skill that should be required for any intensivist?
7	Is diaphragm thickening fraction a valuable skill for daily practice?
8	In which patients, setting and to which end is it valuable?
9	Is the ability to perform thickening measurements a basic ultrasonographic skill that should be required for any intensivist?
10	What is more valuable for daily practice, excursion, thickness or thickening?
11	How useful is diaphragm ultrasound to monitor diaphragm function?
12	How useful is diaphragm ultrasound to monitor respiratory muscle training?
13	How useful is diaphragm ultrasound to determine diaphragm dysfunction?
14	How useful is diaphragm ultrasound to prognosticate extubation outcome?
15	How useful is diaphragm ultrasound to prognosticate difficult weaning?
16	How useful is diaphragm ultrasound to prognosticate length of ICU stay?
17	How useful is diaphragm ultrasound to prognosticate mortality in ICU patients?
18	How useful is diaphragm ultrasound to titrate ventilator settings?
19	How useful is diaphragm ultrasound to detect patient ventilator asynchrony?
Future Directions
1	What are the gaps in our current knowledge that need further investigation?
2	Which domain should research focus on in the upcoming year(s)?
3	Are there potential applications for diaphragm ultrasound that are not yet commonly known?
4	Are there other/new ultrasound measurements or techniques (aside from excursion, thickness, thickening) that might be of interest to evaluate?

## Sheet: qq1
Is the thickness constant throughout the entire zone of apposition when assessed by altrasound ?
Matrixvraag - Enkelekeuze
		Telling									%
		Strongly disagree	Disagree	No opinion	Agree	Strongly agree		N	Gewogen gemiddelde		Strongly disagree	Disagree	No opinion	Agree	Strongly agree		N
1	Alle gevallen	4	4	1	5	0		14	2.5		0.285714	0.285714	0.0714286	0.357143	0		1
Totaal	Alle gevallen	4	4	1	5	0		14	2.5		0.285714	0.285714	0.0714286	0.357143	0		1
Matrixvraag - Enkelekeuze
		Telling						%
		1		N	Gewogen gemiddelde	Missing		1		N
1	Alle gevallen	2		2	1	12		1		1
Totaal	Alle gevallen	2		2	1	12		1		1
Segmenten

## Sheet: q
A hyperechoic muscle has a significant meaning:
Matrixvraag - Enkelekeuze
		Telling									%
		Strongly disagree	Disagree	No opinion	Agree	Strongly agree		N	Gewogen gemiddelde		Strongly disagree	Disagree	No opinion	Agree	Strongly agree		N
1	Alle gevallen	1	2	4	6	1		14	3.28571		0.0714286	0.142857	0.285714	0.428571	0.0714286		1
Totaal	Alle gevallen	1	2	4	6	1		14	3.28571		0.0714286	0.142857	0.285714	0.428571	0.0714286		1
Matrixvraag - Enkelekeuze
		Telling						%
		Please specify the meaning if you (strongly) agree:		N	Gewogen gemiddelde	Missing		Please specify the meaning if you (strongly) agree:		N
1	Alle gevallen	2		2	1	12		1		1
Totaal	Alle gevallen	2		2	1	12		1		1
Segmenten

## Sheet: qq3
Is it possible to define ultrasound cutoffs for dysfunction of the diaphragm?
Matrixvraag - Enkelekeuze
		Telling									%
		Strongly disagree	Disagree	No opinion	Agree	Strongly agree		N	Gewogen gemiddelde		Strongly disagree	Disagree	No opinion	Agree	Strongly agree		N
1	Alle gevallen	0	0	0	8	6		14	4.42857		0	0	0	0.571429	0.428571		1
Totaal	Alle gevallen	0	0	0	8	6		14	4.42857		0	0	0	0.571429	0.428571		1
Matrixvraag - Enkelekeuze
		Telling						%
		1		N	Gewogen gemiddelde	Missing		1		N
1	Alle gevallen	1		1	1	13		1		1
Totaal	Alle gevallen	1		1	1	13		1		1
Segmenten

## Sheet: qq4
Based on which ultrasound parameter(s) is it possible to define dysfunction?
Matrixvraag - Selectielijst
		Telling										%
		On the basis of thickening	On the basis of excursion	On either thickening or excursion	Neither are feasible methods	No opinion		N	Gewogen gemiddelde	Missing		On the basis of thickening	On the basis of excursion	On either thickening or excursion	Neither are feasible methods	No opinion		N
1	Alle gevallen	1	0	12	0	0		13	2.84615	1		0.0769231	0	0.923077	0	0		1
Totaal	Alle gevallen	1	0	12	0	0		13	2.84615	1		0.0769231	0	0.923077	0	0		1
Matrixvraag - Enkelekeuze
		Telling						%
		1		N	Gewogen gemiddelde	Missing		1		N
1	Alle gevallen	4		4	1	10		1		1
Totaal	Alle gevallen	4		4	1	10		1		1
Segmenten

## Sheet: qq5
What percentage of thickening would you consider as cut-off for dysfunction during normal breathing ?
Matrixvraag - Enkelekeuze
		Telling									%
		0-10%	10-20%	20-30%	30-40%		N	Gewogen gemiddelde	Missing		0-10%	10-20%	20-30%	30-40%		N
1	Alle gevallen	1	6	6	0		13	2.38462	1		0.0769231	0.461538	0.461538	0		1
Totaal	Alle gevallen	1	6	6	0		13	2.38462	1		0.0769231	0.461538	0.461538	0		1
Matrixvraag - Enkelekeuze
		Telling						%
		1		N	Gewogen gemiddelde	Missing		1		N
1	Alle gevallen	5		5	1	9		1		1
Totaal	Alle gevallen	5		5	1	9		1		1
Segmenten

## Sheet: qq6
What percentage of thickening would you consider as cut-off for dysfunction during maximum effort ?
Matrixvraag - Enkelekeuze
		Telling									%
		0-10%	10-20%	20-30%	30-40%	40-50%		N	Gewogen gemiddelde		0-10%	10-20%	20-30%	30-40%	40-50%		N
1	Alle gevallen	0	2	4	4	4		14	3.71429		0	0.142857	0.285714	0.285714	0.285714		1
Totaal	Alle gevallen	0	2	4	4	4		14	3.71429		0	0.142857	0.285714	0.285714	0.285714		1
Matrixvraag - Enkelekeuze
		Telling						%
		1		N	Gewogen gemiddelde	Missing		1		N
1	Alle gevallen	2		2	1	12		1		1
Totaal	Alle gevallen	2		2	1	12		1		1
Segmenten

## Sheet: qq7
Which range of excursion would you consider as cutoff for dysfunction during normal breathing ?
Matrixvraag - Enkelekeuze
		Telling								%
		0-1cm	1-2cm	2-3cm	3-4cm		N	Gewogen gemiddelde		0-1cm	1-2cm	2-3cm	3-4cm		N
1	Alle gevallen	5	7	1	1		14	1.85714		0.357143	0.5	0.0714286	0.0714286		1
Totaal	Alle gevallen	5	7	1	1		14	1.85714		0.357143	0.5	0.0714286	0.0714286		1
Matrixvraag - Enkelekeuze
		Telling						%
		1		N	Gewogen gemiddelde	Missing		1		N
1	Alle gevallen	4		4	1	10		1		1
Totaal	Alle gevallen	4		4	1	10		1		1
Segmenten

## Sheet: qq8
Which range of excursion would you consider as cutoff for dysfunction during maximum effort ?
Matrixvraag - Enkelekeuze
		Telling										%
		2-3cm	3-4cm	4-5cm	5-6cm	6-7cm		N	Gewogen gemiddelde	Missing		2-3cm	3-4cm	4-5cm	5-6cm	6-7cm		N
1	Alle gevallen	3	4	2	1	1		11	2.36364	3		0.272727	0.363636	0.181818	0.0909091	0.0909091		1
Totaal	Alle gevallen	3	4	2	1	1		11	2.36364	3		0.272727	0.363636	0.181818	0.0909091	0.0909091		1
Matrixvraag - Enkelekeuze
		Telling						%
		1		N	Gewogen gemiddelde	Missing		1		N
1	Alle gevallen	3		3	1	11		1		1
Totaal	Alle gevallen	3		3	1	11		1		1
Segmenten

## Sheet: qq9
If you agree, are there any factors that could influence the above mentioned cut-offs? (multiple answers can be selected):
Meerkeuze
	Telling		%
	Alle gevallen		Alle gevallen
Sex	5		0.357143
Age	2		0.142857
Height	3		0.214286
Bodyweight	8		0.571429
Drugs	7		0.5
Underlying disease (Please specific which disease(s)):	9		0.642857
Other:	6		0.428571
Totaal aantal selecties	40		2.85714
N	14		1
Gemiddeld aantal selecties	2.85714
Segmenten

[truncated: 79 more sheets: qq10, qq11, qq12, qq13, qq15, qa1, qa2, qa3, qa4, qa5, qa6, qa7, qa8, qa9, qa10, qa11, qa12, qa13, qa14, qa15 …]
